# Supplementary material for: Novel Luminex Assay for Telomere Repeat Mass Does Not Show Well Position Effects Like qPCR
Source: PLoS One. 2016 May 16;11(5):e0155548. doi: 10.1371/journal.pone.0155548 (PMC4868509; doi:10.1371/journal.pone.0155548)
Supplement: S1 Table — (XLS) [file pone.0155548.s004.xls]

## Sheet: RESULT_WELL EFFECT_qPCR
Sample_row_col	CT_36B4	CT_Tel_set1	DCT_set1	FC_set1	Index_set1	CT_ALB_MPqPCRset3	CT_TEL_set3	DCT_set3	FC_set3	Index_set3	CT_HBG_set2	CT_Tel_set2	DCT_set2	FC_set2	Index_set2	CT_MTHFR	DCT_MTHFR	FC_MTHFR	Index_MTHFR_36B4	DCT_HBG_36B4	FC_HBG_36B4	Index_HBG_36B4
K_A_01	22.11	15.41	6.7	103.968	0.718636	29.73	19.03	10.7	1663.49	0.543367	23.21	11.36	11.844	3676.32	1.04607	22.31	-0.2	0.870551	0.804799	-0.38	0.768438	0.844808
K_A_02	22.18	15.33	6.85	115.36	0.797377	29.91	18.84	11.07	2149.82	0.702222	23.25	11.24	12.0112	4127.87	1.17455	22.13	0.05	1.03526	0.957072	-0.21	0.864537	0.950459
K_A_03	22.08	15.42	6.66	101.125	0.698985	29.66	18.9	10.76	1734.13	0.566442	23.14	11.28	11.8538	3701.29	1.05317	22.34	-0.26	0.835088	0.772014	-0.48	0.716978	0.788234
K_A_04	22.15	15.32	6.83	113.772	0.786399	30.06	19.09	10.97	2005.85	0.655197	23.13	11.22	11.9089	3845.39	1.09417	22.23	-0.08	0.946058	0.874603	-0.26	0.835088	0.918083
K_A_05	22.02	15.07	6.95	123.64	0.854607	29.6	18.51	11.09	2179.83	0.712025	23.12	11.13	11.9906	4069.43	1.15792	21.98	0.04	1.02811	0.950461	-0.35	0.784584	0.862559
K_A_06	22.08	15.24	6.84	114.563	0.791869	30.16	18.8	11.36	2628.46	0.858565	23.19	11.19	11.9997	4095.13	1.16524	22.15	-0.07	0.952638	0.880686	-0.28	0.823591	0.905443
F_A_07	22.04	15.13	6.91	120.259	0.831238	29.31	18.63	10.68	1640.59	0.535887	23.11	11.52	11.5881	3078.64	0.876001	21.74	0.3	1.23114	1.13816	-0.13	0.913831	1.00465
F_A_08	22	15.31	6.69	103.25	0.713672	30	18.59	11.41	2721.15	0.888843	23.13	11.48	11.6408	3193.31	0.90863	22.12	-0.12	0.920188	0.850687	-0.4	0.757858	0.833178
F_A_09	22.08	15.25	6.83	113.772	0.786399	30.02	18.85	11.17	2304.12	0.752623	23.19	11.52	11.6654	3248.13	0.924228	22.02	0.06	1.04247	0.963729	-0.41	0.752623	0.827422
F_A_10	22.05	15.4	6.65	100.427	0.694157	30.16	18.95	11.21	2368.9	0.773782	23.28	11.38	11.9065	3838.94	1.09234	22.09	-0.04	0.972655	0.899191	-0.25	0.840896	0.924468
F_A_11	22.08	15.38	6.7	103.968	0.718636	30.13	19.04	11.09	2179.83	0.712025	23.19	11.41	11.7733	3500.46	0.996027	22.13	-0.05	0.965936	0.89298	-0.32	0.80107	0.880684
F_A_12	22.1	15.51	6.59	96.3358	0.66588	29.62	19.28	10.34	1296.13	0.423373	23.34	12.19	11.1446	2263.9	0.644173	22.17	-0.07	0.952638	0.880686	-0.35	0.784584	0.862559
K_B_01	22.2	15.73	6.47	88.647	0.612734	30.03	19.43	10.6	1552.09	0.50698	23.31	11.28	12.0331	4191.08	1.19254	22.22	-0.02	0.986233	0.911743	-0.31	0.806642	0.886809
K_B_02	22.16	15.04	7.12	139.102	0.961483	29.74	19	10.74	1710.26	0.558644	23.29	11.23	12.0536	4250.89	1.20956	22.3	-0.14	0.907519	0.838975	-0.23	0.852635	0.937373
K_B_03	22.18	15.2	6.98	126.238	0.872564	30.12	18.55	11.57	3040.3	0.993092	23.16	11.23	11.929	3899.18	1.10948	22.27	-0.09	0.939523	0.868561	-0.15	0.90125	0.990821
K_B_04	22.17	15.23	6.94	122.786	0.848704	30.08	18.51	11.57	3040.3	0.993092	23.21	11.1	12.1092	4418.1	1.25713	22.02	0.15	1.10957	1.02576	-0.23	0.852635	0.937373
K_B_05	22.08	14.88	7.2	147.033	1.0163	29.56	18.75	10.81	1795.29	0.586417	23.09	11.23	11.8642	3727.97	1.06076	21.88	0.2	1.1487	1.06194	-0.18	0.882703	0.97043
K_B_06	22.08	15.17	6.91	120.259	0.831238	30.21	18.8	11.41	2721.15	0.888843	23.11	11.8	11.3026	2525.99	0.71875	22.12	-0.04	0.972655	0.899191	-0.35	0.784584	0.862559
F_B_07	21.91	15	6.91	120.259	0.831238	30.01	18.6	11.41	2721.15	0.888843	23.09	11.34	11.745	3432.51	0.976691	21.9	0.01	1.00696	0.930901	-0.39	0.76313	0.838973
F_B_08	21.96	14.99	6.97	125.366	0.866537	30.04	18.42	11.62	3147.52	1.02811	23.09	11.08	12.0133	4134.02	1.1763	21.7	0.26	1.19748	1.10703	-0.29	0.817902	0.899189
F_B_09	21.98	15.13	6.85	115.36	0.797377	30.07	18.63	11.44	2778.33	0.907519	22.97	11.26	11.7066	3342.29	0.95102	21.76	0.22	1.16473	1.07676	-0.3	0.812252	0.892978
F_B_10	21.91	15.36	6.55	93.7015	0.647671	30.16	18.95	11.21	2368.9	0.773782	23.19	11.41	11.7877	3535.52	1.006	22.02	-0.11	0.926588	0.856604	-0.48	0.716978	0.788234
F_B_11	21.92	14.95	6.97	125.366	0.866537	29.28	18.85	10.43	1379.57	0.450625	23.12	11.37	11.7501	3444.48	0.980097	22.05	-0.13	0.913831	0.84481	-0.33	0.795536	0.8746
F_B_12	22.06	15.3	6.76	108.383	0.749153	30.09	19.21	10.88	1884.54	0.615572	23.21	11.38	11.8334	3649.19	1.03835	22.03	0.03	1.02101	0.943896	-0.31	0.806642	0.886809
K_C_01	22.08	15.06	7.02	129.787	0.897095	29.6	19.16	10.44	1389.16	0.45376	23.12	11.18	11.9376	3922.68	1.11617	22.12	-0.04	0.972655	0.899191	-0.33	0.795536	0.8746
K_C_02	22.07	15.15	6.92	121.095	0.83702	29.79	18.67	11.12	2225.63	0.726986	23.19	11.19	11.9992	4093.73	1.16484	22.22	-0.15	0.90125	0.83318	-0.31	0.806642	0.886809
K_C_03	22.12	15.27	6.85	115.36	0.797377	29.54	18.77	10.77	1746.2	0.570382	23.16	11.23	11.9254	3889.59	1.10675	22.08	0.04	1.02811	0.950461	-0.1	0.933033	1.02576
K_C_04	22.08	15.18	6.9	119.428	0.825496	30.22	18.76	11.46	2817.11	0.920188	23.05	11.09	11.9606	3985.58	1.13406	21.91	0.17	1.12506	1.04008	-0.39	0.76313	0.838973
K_C_05	22.15	14.94	7.21	148.056	1.02337	30.28	18.68	11.6	3104.19	1.01396	23.05	11.11	11.9424	3935.61	1.11984	21.99	0.16	1.11729	1.0329	-0.2	0.870551	0.95707
K_C_06	22.03	14.87	7.16	143.013	0.988514	29.87	18.8	11.07	2149.82	0.702222	23.14	11.6	11.5348	2966.99	0.844231	21.88	0.15	1.10957	1.02576	-0.37	0.773782	0.850684
F_C_07	21.78	15.17	6.61	97.6806	0.675175	29.51	18.43	11.08	2164.77	0.707107	23.03	11.35	11.6779	3276.3	0.932245	21.85	-0.07	0.952638	0.880686	-0.45	0.732043	0.804796
F_C_08	21.94	15.13	6.81	112.206	0.775572	30.11	18.71	11.4	2702.35	0.882703	23.02	11.03	11.99	4067.63	1.15741	21.83	0.11	1.07923	0.997715	-0.2	0.870551	0.95707
F_C_09	21.87	14.95	6.92	121.095	0.83702	29.82	18.48	11.34	2592.27	0.846745	23.05	11.03	12.0164	4142.83	1.17881	21.8	0.07	1.04972	0.970432	-0.35	0.784584	0.862559
F_C_10	21.96	15.22	6.74	106.891	0.73884	29.96	18.7	11.26	2452.44	0.80107	23.05	11.08	11.9717	4016.33	1.14281	21.67	0.29	1.22264	1.1303	-0.28	0.823591	0.905443
F_C_11	21.88	15.04	6.84	114.563	0.791869	30.24	18.67	11.57	3040.3	0.993092	23.1	11.18	11.918	3869.72	1.1011	22.04	-0.16	0.895025	0.827424	-0.38	0.768438	0.844808
F_C_12	21.99	15.34	6.65	100.427	0.694157	30.06	19.23	10.83	1820.35	0.594604	23.2	11.35	11.8535	3700.55	1.05296	21.98	0.01	1.00696	0.930901	-0.32	0.80107	0.880684
K_D_01	22.1	15.52	6.58	95.6704	0.66128	30.08	19.1	10.98	2019.8	0.659754	23.11	11.23	11.8801	3769.44	1.07256	22.1	0	1	0.924471	-0.41	0.752623	0.827422
K_D_02	22.07	15.1	6.97	125.366	0.866537	30.3	19.02	11.28	2486.67	0.812252	23.2	11.13	12.0761	4317.89	1.22862	22.04	0.03	1.02101	0.943896	-0.44	0.737135	0.810394
K_D_03	22.13	15.33	6.8	111.43	0.770215	30.13	18.79	11.34	2592.27	0.846745	23.17	11.07	12.0969	4380.69	1.24649	21.97	0.16	1.11729	1.0329	-0.24	0.846745	0.930899
K_D_04	22.14	15.04	7.1	137.187	0.948246	30.22	19.05	11.17	2304.12	0.752623	23.02	11.1	11.9243	3886.7	1.10593	22.34	-0.2	0.870551	0.804799	-0.33	0.795536	0.8746
K_D_05	22.09	14.98	7.11	138.141	0.954841	30.52	19.12	11.4	2702.35	0.882703	23.15	11.11	12.0402	4211.87	1.19845	22.28	-0.19	0.876606	0.810396	-0.21	0.864537	0.950459
K_D_06	22.05	15.03	7.02	129.787	0.897095	29.98	18.77	11.21	2368.9	0.773782	23.07	11.15	11.9213	3878.52	1.1036	22.13	-0.08	0.946058	0.874603	-0.22	0.858565	0.943893
F_D_07	22.02	15.09	6.93	121.938	0.842841	29.89	18.83	11.06	2134.97	0.697372	22.97	11.19	11.7765	3508.27	0.998248	21.9	0.12	1.08673	1.00465	-0.22	0.858565	0.943893
F_D_08	21.81	14.73	7.08	135.298	0.935191	30.25	18.64	11.61	3125.78	1.02101	22.97	11.39	11.5758	3052.6	0.868591	22.02	-0.21	0.864537	0.799239	-0.33	0.795536	0.8746
F_D_09	21.92	15.12	6.8	111.43	0.770215	29.81	18.53	11.28	2486.67	0.812252	23.06	11.27	11.7943	3551.74	1.01062	21.91	0.01	1.00696	0.930901	-0.21	0.864537	0.950459
F_D_10	22.02	15.04	6.98	126.238	0.872564	29.7	18.62	11.08	2164.77	0.707107	23.08	11.14	11.9453	3943.56	1.12211	22.1	-0.08	0.946058	0.874603	-0.15	0.90125	0.990821
F_D_11	21.97	15.09	6.88	117.784	0.814131	29.67	18.6	11.07	2149.82	0.702222	23.03	11.14	11.8917	3799.77	1.08119	21.99	-0.02	0.986233	0.911743	-0.27	0.82932	0.911741
F_D_12	22	15.71	6.29	78.249	0.540862	30.02	19.22	10.8	1782.89	0.582367	23.11	12.16	10.9492	1977.16	0.562586	21.87	0.13	1.09429	1.01164	-0.34	0.790041	0.868559
F_E_01	21.83	15.44	6.39	83.8652	0.579682	30.19	18.81	11.38	2665.15	0.870551	23.13	11.22	11.9101	3848.59	1.09508	22.04	-0.21	0.864537	0.799239	-0.45	0.732043	0.804796
F_E_02	22.01	15.22	6.79	110.661	0.764895	29.69	18.83	10.86	1858.6	0.607097	23.11	11.12	11.9922	4073.82	1.15917	22.06	-0.05	0.965936	0.89298	-0.18	0.882703	0.97043
F_E_03	22.03	15.27	6.76	108.383	0.749153	30.11	19	11.11	2210.26	0.721965	23.09	11.18	11.9038	3831.89	1.09033	22.1	-0.07	0.952638	0.880686	-0.18	0.882703	0.97043
F_E_04	21.96	15.25	6.71	104.691	0.723635	30.34	18.85	11.49	2876.3	0.939523	23.14	11.04	12.1042	4402.7	1.25275	21.88	0.08	1.05702	0.977182	-0.31	0.806642	0.886809
F_E_05	21.78	14.93	6.85	115.36	0.797377	30.04	18.84	11.2	2352.53	0.768438	23.01	11.25	11.7578	3462.96	0.985356	21.85	-0.07	0.952638	0.880686	-0.34	0.790041	0.868559
F_E_06	21.73	15.09	6.64	99.7331	0.689362	30.1	18.57	11.53	2957.17	0.965936	22.92	11.02	11.9045	3833.57	1.09081	21.65	0.08	1.05702	0.977182	-0.53	0.692555	0.761384
K_E_07	22.13	15.02	7.11	138.141	0.954841	30.16	18.66	11.5	2896.31	0.946058	23.02	11.24	11.7813	3519.95	1.00157	22	0.13	1.09429	1.01164	-0.11	0.926588	1.01868
K_E_08	22.02	14.88	7.14	141.044	0.974905	30.3	18.4	11.9	3821.7	1.24833	22.97	11.21	11.759	3465.92	0.986199	21.8	0.22	1.16473	1.07676	-0.14	0.907519	0.997712
K_E_09	22.12	14.84	7.28	155.417	1.07425	29.96	18.62	11.34	2592.27	0.846745	23.01	11.22	11.7969	3558.02	1.0124	22.13	-0.01	0.993092	0.918085	-0.16	0.895025	0.983977
K_E_10	22.19	15.09	7.1	137.187	0.948246	30.39	18.69	11.7	3326.99	1.08673	23.13	10.94	12.1942	4686.26	1.33344	22.07	0.12	1.08673	1.00465	-0.2	0.870551	0.95707
K_E_11	22.08	15.09	6.99	127.116	0.878633	30.11	18.68	11.43	2759.13	0.90125	23.06	11.19	11.8731	3751.18	1.06737	22.03	0.05	1.03526	0.957072	-0.31	0.806642	0.886809
K_E_12	22.12	15.23	6.89	118.603	0.819794	30.15	18.94	11.21	2368.9	0.773782	23.13	12.15	10.981	2021.2	0.575115	22.22	-0.1	0.933033	0.862562	-0.21	0.864537	0.950459
F_F_01	21.86	15.26	6.6	97.0059	0.670511	30.33	19.1	11.23	2401.97	0.784584	23.09	11.26	11.8335	3649.58	1.03846	22.18	-0.32	0.80107	0.740566	-0.38	0.768438	0.844808
F_F_02	21.94	15.15	6.79	110.661	0.764895	30.16	19.03	11.13	2241.11	0.732043	23.16	11.22	11.9457	3944.59	1.1224	22.14	-0.2	0.870551	0.804799	-0.22	0.858565	0.943893
F_F_03	21.88	15.08	6.8	111.43	0.770215	30.14	18.78	11.36	2628.46	0.858565	23.08	11.24	11.842	3671.17	1.0446	21.97	-0.09	0.939523	0.868561	-0.42	0.747425	0.821707
F_F_04	21.9	15.09	6.81	112.206	0.775572	30.02	18.59	11.43	2759.13	0.90125	23.02	11	12.0227	4160.91	1.18395	21.85	0.05	1.03526	0.957072	-0.28	0.823591	0.905443
F_F_05	22	15.08	6.92	121.095	0.83702	29.69	18.61	11.08	2164.77	0.707107	23.01	11.37	11.6386	3188.47	0.907253	22.02	-0.02	0.986233	0.911743	-0.23	0.852635	0.937373
F_F_06	21.89	15.1	6.79	110.661	0.764895	29.72	18.72	11	2048	0.668964	23.18	11.14	12.0372	4203.12	1.19596	21.82	0.07	1.04972	0.970432	-0.39	0.76313	0.838973
K_F_07	22.08	15.03	7.05	132.514	0.915945	29.46	18.49	10.97	2005.85	0.655197	23.07	11.1	11.9708	4013.89	1.14212	21.94	0.14	1.10191	1.01868	-0.27	0.82932	0.911741
K_F_08	22.06	14.86	7.2	147.033	1.0163	30.09	18.74	11.35	2610.3	0.852635	22.96	11.02	11.9342	3913.4	1.11352	22.12	-0.06	0.959264	0.886812	-0.47	0.721965	0.793717
K_F_09	22.29	15.05	7.24	151.167	1.04488	30.07	18.71	11.36	2628.46	0.858565	22.96	11.17	11.7935	3549.71	1.01004	22.1	0.19	1.14076	1.0546	-0.1	0.933033	1.02576
K_F_10	22.16	15.11	7.05	132.514	0.915945	30.25	18.57	11.68	3281.18	1.07177	23.13	11.15	11.9796	4038.45	1.14911	22.11	0.05	1.03526	0.957072	-0.29	0.817902	0.899189
K_F_11	22.1	15.13	6.97	125.366	0.866537	29.69	18.93	10.76	1734.13	0.566442	23.03	11.18	11.8427	3672.81	1.04507	22.1	0	1	0.924471	-0.22	0.858565	0.943893
K_F_12	22.19	15.52	6.67	101.829	0.703847	30.35	18.85	11.5	2896.31	0.946058	23.12	11.35	11.7652	3480.71	0.990406	22.2	-0.01	0.993092	0.918085	-0.3	0.812252	0.892978
F_G_01	21.91	15.6	6.31	79.3413	0.548412	30.23	19.11	11.12	2225.63	0.726986	23.18	11.41	11.7741	3502.25	0.996535	21.82	0.09	1.06437	0.983979	-0.17	0.888843	0.97718
F_G_02	21.9	15.08	6.82	112.986	0.780967	30.15	19.05	11.1	2194.99	0.716978	23.16	11.27	11.891	3798	1.08069	22.01	-0.11	0.926588	0.856604	-0.37	0.773782	0.850684
F_G_03	21.89	15.15	6.74	106.891	0.73884	30.06	18.88	11.18	2320.15	0.757858	23.11	11.21	11.8953	3809.32	1.08391	21.75	0.14	1.10191	1.01868	-0.37	0.773782	0.850684
F_G_04	22	15.17	6.83	113.772	0.786399	30.1	18.64	11.46	2817.11	0.920188	23.09	11.91	11.1834	2325.67	0.66175	21.93	0.07	1.04972	0.970432	-0.18	0.882703	0.97043
F_G_05	21.97	15.07	6.9	119.428	0.825496	29.82	18.95	10.87	1871.53	0.61132	23.05	11.18	11.8707	3744.74	1.06554	21.74	0.23	1.17283	1.08425	-0.26	0.835088	0.918083
F_G_06	21.81	14.78	7.03	130.69	0.903335	29.09	18.6	10.49	1438.15	0.469761	23.07	11.2	11.8759	3758.35	1.06941	21.74	0.07	1.04972	0.970432	-0.48	0.716978	0.788234
K_G_07	22.11	15.12	6.99	127.116	0.878633	29.53	18.67	10.86	1858.6	0.607097	23.09	11.85	11.2377	2414.89	0.687136	21.99	0.12	1.08673	1.00465	-0.24	0.846745	0.930899
K_G_08	22.1	15.11	6.99	127.116	0.878633	29.56	18.67	10.89	1897.65	0.619854	23.04	11.19	11.8453	3679.5	1.04697	21.89	0.21	1.15669	1.06932	-0.11	0.926588	1.01868
K_G_09	22.05	15.11	6.94	122.786	0.848704	30.04	18.57	11.47	2836.7	0.926588	22.97	11.2	11.7693	3490.62	0.993226	22.12	-0.07	0.952638	0.880686	-0.29	0.817902	0.899189
K_G_10	22.05	15.08	6.97	125.366	0.866537	30.19	18.7	11.49	2876.3	0.939523	23.02	11.11	11.9187	3871.52	1.10161	22.13	-0.08	0.946058	0.874603	-0.27	0.82932	0.911741
K_G_11	22.16	15.13	7.03	130.69	0.903335	29.93	18.91	11.02	2076.59	0.678302	23.06	11.21	11.8484	3687.35	1.0492	22.13	0.03	1.02101	0.943896	-0.27	0.82932	0.911741
K_G_12	22.34	15.45	6.89	118.603	0.819794	30.31	18.87	11.44	2778.33	0.907519	23.16	11.56	11.5988	3101.68	0.882557	22.21	0.13	1.09429	1.01164	-0.37	0.773782	0.850684
F_H_01	21.98	15.37	6.61	97.6806	0.675175	30.27	19	11.27	2469.49	0.806642	23.25	11.42	11.8314	3644.32	1.03696	22.09	-0.11	0.926588	0.856604	-0.34	0.790041	0.868559
F_H_02	21.94	15.36	6.58	95.6704	0.66128	30.37	19.23	11.14	2256.7	0.737135	23.14	11.47	11.6768	3273.84	0.931543	22	-0.06	0.959264	0.886812	-0.3	0.812252	0.892978
F_H_03	21.92	15.35	6.57	95.0095	0.656712	30.1	18.83	11.27	2469.49	0.806642	23.14	11.16	11.9815	4043.85	1.15064	22.05	-0.13	0.913831	0.84481	-0.38	0.768438	0.844808
F_H_04	21.93	15.32	6.61	97.6806	0.675175	30.01	19.24	10.77	1746.2	0.570382	23.11	11.05	12.0611	4273.1	1.21588	21.98	-0.05	0.965936	0.89298	-0.45	0.732043	0.804796
F_H_05	21.97	15.3	6.67	101.829	0.703847	29.51	18.71	10.8	1782.89	0.582367	23.08	11.14	11.9422	3935.18	1.11972	21.85	0.12	1.08673	1.00465	-0.26	0.835088	0.918083
F_H_06	21.88	15.09	6.79	110.661	0.764895	29.72	18.97	10.75	1722.16	0.562529	23.14	11.1	12.0414	4215.29	1.19942	22.03	-0.15	0.90125	0.83318	-0.31	0.806642	0.886809
K_H_07	22.07	15.29	6.78	109.896	0.759611	29.83	18.75	11.08	2164.77	0.707107	23.16	11.31	11.8541	3702.03	1.05338	22.16	-0.09	0.939523	0.868561	-0.44	0.737135	0.810394
K_H_08	22.04	15.12	6.92	121.095	0.83702	29.47	18.71	10.76	1734.13	0.566442	23.11	11.11	12.009	4121.74	1.17281	22.31	-0.27	0.82932	0.766682	-0.27	0.82932	0.911741
K_H_09	22.14	15.31	6.83	113.772	0.786399	30.1	19.11	10.99	2033.85	0.664343	23.17	12.2	10.9695	2005.15	0.570547	22.1	0.04	1.02811	0.950461	-0.21	0.864537	0.950459
K_H_10	22.08	15.09	6.99	127.116	0.878633	29.58	19.12	10.46	1408.55	0.460094	23.09	11.17	11.9238	3885.25	1.10551	22.18	-0.1	0.933033	0.862562	-0.14	0.907519	0.997712
K_H_11	22.12	15.16	6.96	124.5	0.860551	29.87	19.01	10.86	1858.6	0.607097	23.1	11.21	11.8882	3790.69	1.07861	22.31	-0.19	0.876606	0.810396	-0.39	0.76313	0.838973
K_H_12	22.31	15.36	6.95	123.64	0.854607	29.57	19.07	10.5	1448.15	0.473029	23.28	11.49	11.7902	3541.75	1.00778	22.28	0.03	1.02101	0.943896	-0.16	0.895025	0.983977
CT=cycle threshold; DCT= delta CT;
Index: qPCR index was calculated as 2-deltaCT(test sample)/2-deltaCT(control sample) = 2-delta delta CT
