# Supplementary material for: Novel Luminex Assay for Telomere Repeat Mass Does Not Show Well Position Effects Like qPCR
Source: PLoS One. 2016 May 16;11(5):e0155548. doi: 10.1371/journal.pone.0155548 (PMC4868509; doi:10.1371/journal.pone.0155548)
Supplement: S2 Table — Quantification for Telomere and ALK (reference gene) was done against the 8-point standard curve generated by 5-PL algorithm. Telomere Quantity Index (TQI) and was calculated as Telomere/ALK which is normalized for quantity of DNA in a well and it is relative to the “standard” DNA sample (XLS) [file pone.0155548.s005.xls]

## Sheet: QGP_well effect_Luminex
Sample_row_col	ALK_Quant	TEL_Quant	TQI_Luminex
K_A_04	42.2814	36.0534	0.8527
K_B_04	39.7437	37.4212	0.941563
K_C_04	42.0847	39.5352	0.939421
K_D_04	41.1087	42.7793	1.04064
F_E_04	54.9533	46.7938	0.851518
F_F_04	57.9619	51.3084	0.885209
F_G_04	61.5873	48.8265	0.792801
F_H_04	54.9533	49.2272	0.8958
K_A_05	40.5231	37.6194	0.928346
K_B_05	41.8895	41.6142	0.993427
K_C_05	38.3847	43.9923	1.14609
K_D_05	45.4226	40.2015	0.885056
F_E_05	51.5604	45.8311	0.888883
F_F_05	59.9735	48.9866	0.816803
F_G_05	59.9735	50.3483	0.839508
F_H_05	65.0265	50.7276	0.780107
K_A_06	37.9958	36.5777	0.962677
K_B_06	43.6523	39.8922	0.913862
K_C_06	48.5816	38.9218	0.801164
K_D_06	37.2225	39.4543	1.05996
F_E_06	51.9582	44.8006	0.862244
F_F_06	60.5785	45.7362	0.754991
F_G_06	57.1572	46.151	0.807439
F_H_06	61.5873	49.5309	0.804239
K_A_07	45.6193	40.2912	0.883207
K_B_07	37.6084	40.6264	1.08025
K_C_07	40.9135	40.7904	0.996991
K_D_07	47.1973	42.037	0.890666
F_E_07	63.2041	49.2629	0.779425
F_F_07	55.3542	49.0578	0.886253
F_G_07	72.1493	52.0662	0.721646
F_H_07	57.9619	53.0142	0.914639
K_A_08	42.4766	39.8759	0.938774
K_B_08	43.2604	40.5118	0.936465
K_C_08	44.831	40.8396	0.910968
K_D_08	40.7183	41.4158	1.01713
F_E_08	61.3847	47.1779	0.768561
F_F_08	57.5596	47.1079	0.818421
F_G_08	59.5712	49.8176	0.83627
F_H_08	65.8372	51.1538	0.776975
F_A_09	64.4186	47.0817	0.730872
F_B_09	58.9662	49.6921	0.842721
F_C_09	53.9535	47.5459	0.881238
F_D_09	59.9735	52.4518	0.874582
K_E_09	40.3279	42.2283	1.04712
K_F_09	43.2604	39.9816	0.924208
K_G_09	45.2244	42.6789	0.943714
K_H_09	44.831	42.2949	0.94343
F_A_10	60.7797	51.3084	0.84417
F_B_10	62.395	49.2896	0.789962
F_C_10	59.7724	48.7022	0.814794
F_D_10	61.5873	47.3267	0.768448
K_E_10	44.2424	43.3166	0.979074
K_F_10	40.3279	44.077	1.09297
K_G_10	40.9135	45.5123	1.1124
K_H_10	38.9659	43.6285	1.11966
F_A_11	54.3528	55.9467	1.02932
F_B_11	59.5712	53.9613	0.905828
F_C_11	61.9912	50.2852	0.811167
F_D_11	58.7651	48.0827	0.818219
K_E_11	53.3545	44.7152	0.838079
K_F_11	44.4376	42.9637	0.966831
K_G_11	41.6943	42.905	1.02904
K_H_11	43.4571	43.2492	0.995217
F_A_12	60.9809	54.8696	0.899783
F_B_12	63.0015	54.2694	0.861399
F_C_12	59.5712	50.7276	0.851546
F_D_12	56.7564	47.7216	0.840814
K_E_12	44.2424	42.8966	0.969581
K_F_12	42.0847	42.0536	0.999261
K_G_12	36.6413	39.2442	1.07104
K_H_12	37.8021	39.9735	1.05744
Quant: Quantification.
TQI= TEL/ALK
